# Supplementary material for: The Short-Term Variation of Human Gut Mycobiome in Response to Dietary Intervention of Different Macronutrient Distributions
Source: Nutrients. 2023 Apr 29;15(9):2152. doi: 10.3390/nu15092152 (PMC10180985; doi:10.3390/nu15092152)
Supplement: Supplementary file 1 [file nutrients-15-02152-s001.zip]

Archive with 2 entries (2 files):
- Tian et al_CONSORT.pdf
- Tian et al_Supplementary table_Nutrients.xlsx
